# Supplementary material for: Physico-Chemical Characteristics of Spodumene Concentrate and Its Thermal Transformations
Source: Materials (Basel). 2021 Dec 3;14(23):7423. doi: 10.3390/ma14237423 (PMC8658623; doi:10.3390/ma14237423)
Supplement: Supplementary file 1 [file materials-14-07423-s001.zip]

Archive with 1 entries (1 files):
- materials-1429248-supplementary.pdf
